# Supplementary material for: Protocol Study for the Evaluation of Non-Opioid Balanced General Anaesthesia in Cardiac Surgery with Cardiopulmonary Bypass: A Randomised, Controlled, Multicentric Superiority Trial (OFACAR Study)
Source: J Clin Med. 2023 Aug 23;12(17):5473. doi: 10.3390/jcm12175473 (PMC10487869; doi:10.3390/jcm12175473)
Supplement: Supplementary file 1 [file jcm-12-05473-s001.zip]

Archive with 1 entries (1 files):
- jcm-2479803-supplementary.pdf
